# Supplementary material for: Herpes zoster and the risk of ischemic and hemorrhagic stroke: A systematic review and meta-analysis
Source: PLoS One. 2017 Feb 8;12(2):e0171182. doi: 10.1371/journal.pone.0171182 (PMC5298244; doi:10.1371/journal.pone.0171182)
Supplement: S1 Table — (XLSX) [file pone.0171182.s003.xlsx]

## Sheet: 1 month
author and year	or	ci1	ci2	type of stroke
Minassianl C et al. (2015)	1.55	1.46	1.66	Ischemic stroke
Langan SM et al. (2014)	1.7	0.73	3.97	Hemorrhagic stroke
Langan SM et al. (2014)	1.61	1.09	2.37	Ischemic stroke
H. Bricout et al. (2014)	1.29	1.15	1.44	Ischemic and hemorrhagic stroke

## Sheet: 3 months
author and year	or	ci1	ci2	type of stroke
Minassianl C et al. (2015)	1.17	1.11	1.22	Ischemic stroke
Yawn BPet al. (2015)	1.53	1.1	2.33	Ischemic and hemorrhagic stroke
Langan SMet al. (2014)	1.2	0.87	1.66	Ischemic stroke
Langan SMet al. (2014)	2.05	1.17	3.61	Hemorrhagic stroke
H. Bricoutet al. (2014)	1.41	1.19	1.68	Ischemic andhemorrhagic stroke

## Sheet: 6 months
author	or	ci1	ci2	type of stroke
Minassianl C et al. (2015)	1.03	0.99	1.07	Ischemic stroke
Yawn BPet al. (2015)	1.28	0.91	1.8	Ischemic and hemorrhagic stroke
Langan SMet al. (2014)	1.09	0.84	1.41	Ischemic stroke
Langan SMet al. (2014)	1.53	0.91	2.55	Hemorrhagic stroke

## Sheet: 1 year 
author and year	or	ci1	ci2	type of stroke
Minassianl C et al. (2015)	1	0.96	1.03	Ischemic stroke
Langan SM et al. (2014 )	0.95	0.77	1.18	Ischemic stroke
Langan SM et al. (2014)	1.25	0.81	1.93	Hemorrhagic stroke
Yawn BP et al. (2015)	1.04	0.79	1.36	Ischemic and hemorrhagic stroke
Sundströml Ket al. (2015)	1.34	1.12	1.62	Ischemic and hemorrhagic stroke
Sreenivasan N et al. (2013)	1.17	1.09	1.24	Ischemic and hemorrhagic stroke
Kang JH et al. (2009)	1.31	1.07	1.65	Ischemic stroke
Kang JH et al. (2009)	2.79	1.69	4.61	Hemorrhagic stroke

## Sheet: more than 1 year 
author	or	ci1	ci2	type of stroke
Yawn BP et al. (2015)	1.02	0.86	1.22	Ischemic and hemorrhagic stroke
Breuer J et al. (2014)	1.07	0.95	1.21	Ischemic stroke
Breuer J et al. (2014)	0.92	0.71	1.19	Hemorrhagic stroke
Sreenivasan N et al. (2013)	1.05	1.02	1.09	Ischemic and hemorrhagic stroke
